# Supplementary material for: A Comparative and Critical Analysis for In Vitro Cytotoxic Evaluation of Magneto-Crystalline Zinc Ferrite Nanoparticles Using MTT, Crystal Violet, LDH, and Apoptosis Assay
Source: Int J Mol Sci. 2023 Aug 16;24(16):12860. doi: 10.3390/ijms241612860 (PMC10454666; doi:10.3390/ijms241612860)
Supplement: Supplementary file 1 [file ijms-24-12860-s001.zip]

Archive with 1 entries (1 files):
- ijms-2410365-supplementary.pdf
